# Supplementary material for: Development of a Novel Anti-CD44 Variant 6 Monoclonal Antibody C44Mab-9 for Multiple Applications against Colorectal Carcinomas
Source: Int J Mol Sci. 2023 Feb 16;24(4):4007. doi: 10.3390/ijms24044007 (PMC9965047; doi:10.3390/ijms24044007)
Supplement: Supplementary file 1 [file ijms-24-04007-s001.zip]

Archive with 1 entries (1 files):
- ijms-2174726-supplementary.pdf
